# Supplementary material for: Genome-wide characterization of non-reference transposons in crops suggests non-random insertion
Source: BMC Genomics. 2016 Aug 2;17:536. doi: 10.1186/s12864-016-2847-3 (PMC4971691; doi:10.1186/s12864-016-2847-3)
Supplement: Additional file 1: Table S4. — Numbers of non-ref TEs and reads depths in rice, maize and sorghum accessions. (XLS 53 kb) [file 12864_2016_2847_MOESM1_ESM.xls]

## Sheet: Rice
Supplemental Table 4. Numbers of non-ref TEs and reads depths in rice, maize and sorghum accessions.
Lines	Category	Name	Total_reads	Depth	Numbers	Length (Bp)	% in genome
Maintmolotsy	Improved	11010_TRJ	90556712	19.03	539	1002852	0.0026
Kitrana 508	Improved	12793_ARO	98241004	22.49	435	729897	0.0019
Haginomae Mochi *4	Improved	2540_TEJ	93049142	21.65	49	47281	0.0001
Bico Branco	Improved	38994_ARO	90100050	20.72	318	569943	0.0015
Canella De Ferro	Improved	50448_TRJ	90822332	21.39	295	456645	0.0012
Lemont	Improved	66756_TRJ	85761594	19.15	129	268732	0.0007
JC101	Improved	9060_ARO	84611812	18.88	416	878964	0.0023
JC111	Improved	9062_ARO	88726190	20.18	325	527294	0.0014
TD2	Improved	9148_IND	63831178	14.26	1315	2406810	0.0063
JC91	Improved	9177_IND	84116230	20.22	332	750359	0.002
Nipponbare	Improved	NP_TEJ	59568022	16.01	27	34570	0.0001
Ta Hung Ku	Landrace	1107_TEJ	62250178	16.73	362	492660	0.0013
Mehr	Landrace	12883_AUS	84053492	20.34	109	292813	0.0008
Jambu	Landrace	17757_TRJ	63172296	16.16	860	1424576	0.0037
Miriti *4	Landrace	25901_TRJ	61478398	16.98	1507	2558202	0.0067
Binulawan *11	Landrace	26872_IND	70802408	16.52	890	1498486	0.0039
Darmali	Landrace	27630_TEJ	74874476	14.07	240	391505	0.001
Leung Pratew *11	Landrace	27762_IND	82051750	19.3	565	1174351	0.0031
IR 36	Landrace	30416_IND	92804766	21.19	833	1638670	0.0043
KUI SALI	Landrace	31856_V	84676148	19.59	508	980412	0.0026
Phudugey *4	Landrace	32399_TEJ	76362802	18.38	133	269261	0.0007
AZUCENA	Landrace	328_TRJ	67722094	18.2	746	1244393	0.0033
NPE 844	Landrace	38698_TRJ	95449502	21.93	222	364815	0.001
Norin 20	Landrace	418_TEJ	67667616	18.19	162	141225	0.0004
Arias	Landrace	43325_TRJ	64246574	17.27	819	1313593	0.0034
Gotak Gatik	Landrace	43397_TRJ	62967408	16.92	1610	2637537	0.0069
Popot 165	Landrace	43545_IND	67326632	18.09	2232	4101417	0.0107
Trembese	Landrace	43675_TRJ	62453970	16.78	763	1237132	0.0032
Kalamkati	Landrace	45975_AUS	87825160	20.3	404	991437	0.0026
Guan-Yin-Tsan	Landrace	51250_IND	69162696	18.28	1933	3304938	0.0086
Ai-Chiao-Hong	Landrace	51300_IND	68010270	18.59	1912	3260957	0.0085
Chodongji	Landrace	55471_TEJ	83567380	19.75	75	108670	0.0003
HAISHA CAMAN	Landrace	60542_IV	77664540	18.37	495	1119439	0.0029
Jhona 349	Landrace	6307_AUS	68250870	15.77	369	779295	0.002
BADAL 89	Landrace	6513_III	79276952	19.14	301	595515	0.0016
Mansaku	Landrace	8191_TEJ	67503790	18.14	277	480585	0.0013
Gie 57	Landrace	8231_IND	88266368	20.2	635	1123035	0.0029
Davao	Landrace	8244_TRJ	64419102	17.31	789	1388692	0.0036
DZ78	Landrace	8555_AUS	91695450	20.9	466	765096	0.002
Firooz	Landrace	RA4952_ARO	87498238	20.6	390	680194	0.0018
042/87/34	Wild	nivara_105327	88337408	19.09	628	909584	0.0024
MV 89-80	Wild	nivara_106105	86517554	20.43	625	1290328	0.0034
L 89-12	Wild	nivara_106154	85960120	21.1	1061	2292993	0.006
HK 47	Wild	nivara_80470	73969326	16.33	1041	2210538	0.0058
CA 97-053	Wild	nivara_89215	78643550	14.42	625	1103433	0.0029
PADI PADIAN	Wild	rufipogon_105958	77778994	20.52	649	864035	0.0023
DAL DHAN	Wild	rufipogon_105960	87763526	19.84	418	736148	0.0019
VOC4	Wild	rufipogon_Nepal	89651908	19.39	363	631710	0.0017
P46	Wild	rufipogon_P46	68409520	17.53	208	431388	0.0011
Yuan 3-9	Wild	rufipogon_YJ	61157704	17.99	919	1500961	0.0039

## Sheet: Maize
Supplemental Table 4. Numbers of non-ref TEs and reads depths in rice, maize and sorghum accessions.
Lines	Category	Name	Total_reads	Depth	Numbers	Length (Bp)	% in genome
CAU178	Improved	178	174500652	8.44	2070	3675341	0.0018
CAU478	Improved	478	185510594	8.98	1606	2769873	0.0013
CAU5003	Improved	5003	201903068	9.77	2273	3915337	0.0019
CAUCHANG72	Improved	Chang7-2	160613634	7.77	2119	3538987	0.0017
CAUMO17	Improved	MO17	219867420	10.64	3321	6488333	0.0031
CAUZHENG58	Improved	Zheng58	137081850	6.63	1877	3290334	0.0016
MR24	Landrace	ZEAhrfRAADIAAPE	114746222	5.55	1229	2192036	0.0011
MR25	Landrace	ZEAhrfRABDIAAPE	111920392	5.42	1424	2377396	0.0012
MR26	Landrace	ZEAhrfRACDIAAPE	117122770	5.67	1393	2477365	0.0012
MR02	Landrace	ZEAhrfRADDIAAPE	115260050	5.58	1435	2357806	0.0011
MR12	Landrace	ZEAhrfRAEDIAAPE	118448584	5.73	1362	2213609	0.0011
MR14	Landrace	ZEAhrfRAFDIAAPE	111198128	5.38	1361	2198545	0.0011
MR19	Landrace	ZEAhrfRAGDIAAPE	111414828	5.39	596	927527	0.0004
MR20	Landrace	ZEAhrfRAHDIAAPE	108284278	5.24	992	1674535	0.0008
MR05	Landrace	ZEAhrfRAIDIAAPE	106087772	5.13	1071	1695099	0.0008
MR11	Landrace	ZEAhrfRAJDIAAPE	114298218	5.53	1198	1964768	0.001
MR18	Landrace	ZEAhrfRAKDIAAPE	114969446	5.56	1129	1894486	0.0009
MR01	Landrace	ZEAhrfRALDIAAPE	113614958	5.5	951	1558083	0.0008
MR22	Landrace	ZEAhrfRAMDIAAPE	113107520	5.47	1034	1720754	0.0008
MR17	Landrace	ZEAhrfRANDIAAPE	113584034	5.5	1222	1951195	0.0009
MR10	Landrace	ZEAhrfRAODIAAPE	115861348	5.61	1289	2157024	0.001
MR03	Landrace	ZEAhrfRAPDIAAPE	116008148	5.61	642	1044849	0.0005
MR23	Landrace	ZEAhrfRAQDIAAPE	114845962	5.56	485	767236	0.0004
MR07	Landrace	ZEAhrfRARDIAAPE	112221116	5.43	1025	1698001	0.0008
MR09	Landrace	ZEAhrfRASDIAAPE	105158144	5.09	1262	2223241	0.0011
MR06	Landrace	ZEAhrfRATDIAAPE	109965956	5.32	848	1327245	0.0006
MR08	Landrace	ZEAhrfRAUDIAAPE	106787142	5.17	820	1291796	0.0006
MR21	Landrace	ZEAhrfRAVDIAAPE	108436400	5.25	1061	1710430	0.0008
MR13	Landrace	ZEAhrfRAWDIAAPE	56778086	5.25	877	1414568	0.0007
TIL25	Wild	ZEAhwcRAXDIAAPE	108388702	5.78	1798	3150689	0.0015

## Sheet: Sorghum
Supplemental Table 4. Numbers of non-ref TEs and reads depths in rice, maize and sorghum accessions.
Lines	Category	Name	Total_reads	Depth	Numbers	Length (Bp)	% in genome
E-Tian	Improved	E-Tian	196060218	11.66	1748	2870382	0.0039
Ji2731	Improved	Ji2731	207947566	12.37	2824	4756379	0.0064
Keller	Improved	Keller	195069098	11.6	2166	3377605	0.0046
Ai4	Improved	SR1000303T	131201544	15.96	2658	3745447	0.0051
B35	Improved	SR1000304T	321434388	39.1	3577	4942565	0.0067
B923296	Improved	SR1000305T	138535770	16.85	1533	2048782	0.0028
ICSV745	Improved	SR1000308T	147106628	17.9	1813	2764870	0.0037
Karper 669	Improved	SR1000312T	145377532	17.69	2303	3188749	0.0043
KS115	Improved	SR1000313T	144239606	17.55	2096	2647296	0.0036
LR9198	Improved	SR1000314T	173648652	21.12	2816	4000213	0.0054
Macia	Improved	SR1000316T	163916528	19.94	1852	2760371	0.0037
Malisor 84-7	Improved	SR1000317T	123847350	15.07	819	1297389	0.0018
PI525695	Improved	SR1000318T	151304620	18.41	3914	5260235	0.0071
PI563516	Improved	SR1000319T	169826300	20.66	2238	3169727	0.0043
QL12	Improved	SR1000320T	152982182	18.61	2262	3064333	0.0041
R931945-2-2	Improved	SR1000321T	272804656	33.19	2640	3834959	0.0052
Rio	Improved	SR1000322T	150149914	18.27	1992	2677715	0.0036
RTx7000	Improved	SR1000323T	289041506	35.16	2654	3605889	0.0049
PI586430	Improved	SR1000334T	147296738	17.92	3906	5391547	0.0073
B963676	Improved	SR1000335T	152641344	18.57	1615	2141792	0.0029
Early Hegari	Landrace	SR1000307T	129208360	15.72	1908	2741920	0.0037
IS3614-2	Landrace	SR1000309T	159561388	19.41	2686	3767644	0.0051
IS8525	Landrace	SR1000310T	169997698	20.68	2095	2723248	0.0037
IS9710	Landrace	SR1000311T	134871958	16.41	2255	3244925	0.0044
M35-1	Landrace	SR1000315T	144981262	17.64	1726	2645071	0.0036
SC103-14E	Landrace	SR1000325T	124410836	15.13	1905	2808067	0.0038
SC108C	Landrace	SR1000326T	139769626	17	1756	2604675	0.0035
SC170-6-8	Landrace	SR1000327T	132047178	16.06	1681	2411891	0.0033
SC23	Landrace	SR1000328T	153676130	18.7	2804	3967221	0.0054
SC237-14E	Landrace	SR1000329T	137884464	16.77	1977	2938713	0.004
SC326-6	Landrace	SR1000330T	141786050	17.25	2102	3075111	0.0042
SC35C	Landrace	SR1000331T	147349406	17.93	2554	3640906	0.0049
SC56-14E	Landrace	SR1000332T	158759720	19.31	2154	3303665	0.0045
SC62C	Landrace	SR1000333T	149215378	18.15	2483	3646014	0.0049
PI585749	Landrace	SR1000338T	174992284	21.29	3014	4250796	0.0058
IBC/E-38432	Landrace	SR1000342T	154022162	18.74	3489	4911240	0.0066
Yik.solate (IBC/E-339)	Landrace	SR1000343T	178981792	21.77	2024	2298745	0.0031
Cherekit (IBC/E-460)	Landrace	SR1000345T	147292478	17.92	2150	2999041	0.0041
Greenleaf	Wild	SR1000306T	142814308	17.37	2919	4618372	0.0063
S. bicolor subsp. drummondii (PI330272)	Wild	SR1000324T	152521602	18.55	3285	4622826	0.0063
S. bicolor subsp. verticilliflorum (PI300119)	Wild	SR1000336T	349380098	42.5	6689	8692819	0.0118
S. bicolor (PI226096)	Wild	SR1000337T	260715370	31.72	4318	6103816	0.0083
S. bicolor subsp. verticilliflorum (AusTRCF 317961)	Wild	SR1000339T	140369570	17.08	4355	5809569	0.0079
Kilo (IBC/E-382)	Wild	SR1000344T	161189932	19.61	2337	2651799	0.0036
Zengada (IBC/E-308)	Wild	SR1000346T	173094544	21.06	3676	5028369	0.0068
