# Supplementary material for: Genome-wide characterization of non-reference transposons in crops suggests non-random insertion
Source: BMC Genomics. 2016 Aug 2;17:536. doi: 10.1186/s12864-016-2847-3 (PMC4971691; doi:10.1186/s12864-016-2847-3)
Supplement: Additional file 3: Table S5. — Classification of non-ref TEs in crops. (XLS 62 kb) [file 12864_2016_2847_MOESM3_ESM.xls]

## Sheet: Rice
Supplemental Table 5. Classification of non-ref TEs in crops.
Accessions	Class						Subclass
	LTR	DNA	LINE	SINE	RC	Other	DNA/CMC-EnSpm	DNA/DNA	DNA/MULE-MuDR	DNA/PIF-Harbinger	DNA/TcMar-Stowaway	DNA/hAT	DNA/hAT-Ac	DNA/hAT-Tag1	DNA/hAT-Tip100	LINE/L1	LTR/Caulimovirus	LTR/Copia	LTR/Gypsy	LTR/LTR	Other/Other	RC/Helitron	SINE/L1	SINE/SINE	SINE/tRNA	SINE/tRNA-L1
Improved#11010_TRJ	195	333	2	3	1	2	33	38	55	128	59	5	13	0	2	2	0	44	150	1	2	1	0	1	2	0
Improved#12793_ARO	200	227	1	4	0	3	14	28	44	97	33	1	9	1	0	1	0	44	155	1	3	0	0	2	1	1
Improved#2540_TEJ	22	26	0	1	0	0	0	7	2	15	1	1	0	0	0	0	0	5	17	0	0	0	0	0	1	0
Improved#38994_ARO	144	168	0	2	1	3	17	16	33	67	24	4	5	2	0	0	0	31	112	1	3	1	0	0	2	0
Improved#50448_TRJ	129	160	3	1	0	2	9	23	29	63	28	1	6	0	1	3	0	35	93	1	2	0	0	1	0	0
Improved#66756_TRJ	56	69	0	1	1	2	10	8	13	25	2	2	9	0	0	0	0	12	44	0	2	1	0	1	0	0
Improved#9060_ARO	192	215	2	3	2	2	24	22	46	87	16	3	16	1	0	2	0	36	155	1	2	2	0	1	2	0
Improved#9062_ARO	143	177	0	4	1	0	15	19	27	69	36	1	9	0	1	0	0	31	110	2	0	1	0	1	3	0
Improved#9148_IND	510	783	2	10	4	4	45	92	142	376	94	7	24	1	2	2	0	91	417	2	4	4	0	2	6	2
Improved#9177_IND	137	187	1	1	2	4	26	18	34	67	33	1	8	0	0	1	0	28	109	0	4	2	0	1	0	0
Improved#NP_TEJ	9	18	0	0	0	0	1	6	3	6	2	0	0	0	0	0	0	2	7	0	0	0	0	0	0	0
Landrace#1107_TEJ	136	214	3	4	3	1	13	19	38	94	40	6	4	0	0	3	0	40	96	0	1	3	0	0	3	1
Landrace#12883_AUS	44	60	2	0	3	0	9	9	12	20	8	0	2	0	0	2	0	9	35	0	0	3	0	0	0	0
Landrace#17757_TRJ	330	512	7	3	6	1	38	49	77	225	98	4	18	1	2	7	1	63	263	3	1	6	0	0	3	0
Landrace#25901_TRJ	618	849	9	11	9	4	63	115	99	401	131	9	24	2	5	9	0	108	507	3	4	9	0	4	6	1
Landrace#26872_IND	363	510	8	2	6	0	56	49	71	224	87	6	15	0	2	8	0	85	277	1	0	6	0	1	0	1
Landrace#27630_TEJ	92	144	0	0	1	2	10	14	24	59	28	0	9	0	0	0	0	22	70	0	2	1	0	0	0	0
Landrace#27762_IND	256	304	0	2	0	3	27	30	61	135	31	3	17	0	0	0	0	50	205	1	3	0	0	1	0	1
Landrace#30416_IND	329	489	1	7	2	3	40	59	87	208	65	4	25	1	0	1	0	61	266	2	3	2	0	2	2	3
Landrace#31856_V	211	287	1	5	2	2	13	34	68	112	43	5	11	1	0	1	0	43	168	0	2	2	0	3	2	0
Landrace#32399_TEJ	58	71	0	1	2	0	7	4	10	33	16	0	1	0	0	0	0	11	47	0	0	2	0	1	0	0
Landrace#328_TRJ	297	429	6	4	6	2	37	45	66	200	65	2	12	0	2	6	1	72	222	2	2	6	0	1	2	1
Landrace#38698_TRJ	95	123	1	1	0	2	14	22	22	40	16	3	5	1	0	1	0	35	60	0	2	0	0	0	1	0
Landrace#418_TEJ	41	119	1	0	0	1	2	10	12	81	8	2	3	1	0	1	0	8	33	0	1	0	0	0	0	0
Landrace#43325_TRJ	364	441	6	3	2	1	29	41	60	218	72	6	11	0	4	6	1	70	290	3	1	2	0	1	2	0
Landrace#43397_TRJ	650	931	6	7	11	5	66	110	112	455	146	9	29	1	3	6	1	108	537	4	5	11	0	2	5	0
Landrace#43545_IND	873	1313	10	12	10	10	106	152	199	609	189	11	39	4	4	10	0	139	728	6	10	10	0	3	8	1
Landrace#43675_TRJ	330	422	3	2	4	1	34	46	57	189	76	8	10	0	2	3	0	68	259	3	1	4	0	2	0	0
Landrace#45975_AUS	177	220	1	2	2	2	31	25	50	75	7	5	23	2	2	1	0	36	141	0	2	2	0	0	1	1
Landrace#51250_IND	789	1109	8	9	11	5	70	132	154	551	156	6	33	2	5	8	0	131	653	5	5	11	0	4	3	2
Landrace#51300_IND	752	1124	5	14	9	8	84	121	153	535	180	12	30	3	6	5	0	137	612	3	8	9	0	3	9	2
Landrace#55471_TEJ	31	43	0	0	0	0	2	9	4	19	5	0	4	0	0	0	0	5	26	0	0	0	0	0	0	0
Landrace#60542_IV	174	312	0	5	1	1	27	23	89	120	38	3	11	0	1	0	0	27	147	0	1	1	0	0	4	1
Landrace#6307_AUS	161	206	1	1	0	0	20	26	36	87	21	1	14	1	0	1	0	31	130	0	0	0	0	0	0	1
Landrace#6513_III	130	167	1	0	1	2	18	15	26	84	19	2	3	0	0	1	0	29	100	1	2	1	0	0	0	0
Landrace#8191_TEJ	107	163	2	2	1	2	22	12	21	71	31	4	1	1	0	2	0	20	87	0	2	1	0	0	1	1
Landrace#8231_IND	266	359	2	2	3	3	27	54	50	165	45	2	15	1	0	2	0	59	206	1	3	3	0	2	0	0
Landrace#8244_TRJ	321	447	5	3	8	1	45	38	76	193	73	8	10	1	3	5	0	76	243	2	1	8	0	3	0	0
Landrace#8555_AUS	196	258	3	1	1	3	16	40	35	114	43	4	5	0	1	3	0	39	156	1	3	1	0	0	1	0
Landrace#RA4952_ARO	168	218	0	2	0	2	19	22	35	95	39	1	6	1	0	0	0	28	139	1	2	0	0	1	1	0
Wild#nivara_105327	246	371	0	6	1	3	20	58	55	157	60	1	18	1	1	0	0	56	190	0	3	1	0	2	4	0
Wild#nivara_106105	272	343	1	4	3	2	25	49	70	133	50	5	10	1	0	1	0	43	228	1	2	3	0	1	2	1
Wild#nivara_106154	420	626	1	6	5	2	45	72	151	247	85	7	16	2	1	1	0	69	350	1	2	5	1	3	2	0
Wild#nivara_80470	383	638	5	5	2	6	43	71	142	262	88	3	25	3	1	5	0	72	307	4	6	2	0	2	2	1
Wild#nivara_89215	262	354	0	4	1	3	32	35	50	163	47	4	20	2	1	0	0	59	202	1	3	1	0	1	2	1
Wild#rufipogon_105958	260	383	0	3	1	2	16	25	70	184	72	6	9	1	0	0	0	55	203	2	2	1	0	2	1	0
Wild#rufipogon_105960	151	254	2	2	4	3	27	20	43	121	30	2	9	2	0	2	0	22	128	1	3	4	0	0	2	0
Wild#rufipogon_Nepal	151	207	3	1	0	1	24	11	30	98	31	1	12	0	0	3	0	20	130	1	1	0	0	0	1	0
Wild#rufipogon_P46	100	107	0	1	0	0	18	8	30	30	15	2	4	0	0	0	0	16	83	1	0	0	0	1	0	0
Wild#rufipogon_YJ	409	496	3	5	2	1	38	23	87	210	99	7	27	1	4	3	0	48	359	2	1	2	0	0	4	1

## Sheet: Maize
Supplemental Table 5. Classification of non-ref TEs in crops.
Accessions	Class						Subclass
	LTR	DNA	LINE	SINE	RC	Other	DNA/CMC-EnSpm	DNA/DNA	DNA/MULE-MuDR	DNA/PIF-Harbinger	DNA/TcMar-Stowaway	DNA/hAT	DNA/hAT-Ac	DNA/hAT-Tag1	DNA/hAT-Tip100	LINE/L1	LINE/RTE-BovB	LTR/Copia	LTR/Gypsy	LTR/LTR	RC/Helitron	SINE/tRNA
Improved#178	1249	669	96	0	43	0	110	85	18	303	1	5	133	6	8	64	32	521	718	10	43	0
Improved#478	1044	475	58	1	27	0	71	68	17	208	0	4	85	7	15	32	26	404	633	7	27	1
Improved#5003	1369	764	81	0	55	0	129	106	26	336	0	5	138	5	19	47	34	565	791	13	55	0
Improved#Chang7-2	1315	657	87	0	56	0	87	93	27	312	0	4	114	5	15	48	39	577	724	14	56	0
Improved#MO17	1994	1103	115	1	101	0	245	128	57	442	4	13	173	22	19	82	33	826	1154	14	101	1
Improved#Zheng58	1138	611	79	0	45	0	100	91	13	275	1	9	100	8	14	47	32	472	663	3	45	0
Landrace#ZEAhrfRAADIAAPE	754	386	55	1	32	0	71	32	3	191	0	7	61	14	7	34	21	346	405	3	32	1
Landrace#ZEAhrfRABDIAAPE	846	482	52	0	40	0	64	51	12	241	3	8	84	12	7	32	20	364	479	3	40	0
Landrace#ZEAhrfRACDIAAPE	806	484	63	1	38	0	94	53	13	207	2	6	93	8	8	41	22	363	439	4	38	1
Landrace#ZEAhrfRADDIAAPE	844	485	55	1	47	0	67	50	15	245	4	8	78	8	10	31	24	360	479	5	47	1
Landrace#ZEAhrfRAEDIAAPE	791	475	58	0	35	0	66	46	8	251	3	9	74	10	8	36	22	363	424	4	35	0
Landrace#ZEAhrfRAFDIAAPE	835	441	49	0	32	0	64	52	8	212	1	4	85	5	10	27	22	376	454	5	32	0
Landrace#ZEAhrfRAGDIAAPE	413	142	30	0	11	0	14	18	2	79	0	1	23	2	3	20	10	159	250	4	11	0
Landrace#ZEAhrfRAHDIAAPE	652	279	40	0	21	0	40	29	4	152	0	3	45	4	2	24	16	266	381	5	21	0
Landrace#ZEAhrfRAIDIAAPE	712	291	49	0	18	0	23	36	4	166	0	2	49	7	4	31	18	296	411	5	18	0
Landrace#ZEAhrfRAJDIAAPE	729	382	52	0	32	0	45	44	7	186	1	10	76	4	9	34	18	306	418	5	32	0
Landrace#ZEAhrfRAKDIAAPE	734	316	53	0	26	0	36	37	6	154	1	3	64	11	4	36	17	290	434	10	26	0
Landrace#ZEAhrfRALDIAAPE	564	314	37	1	31	0	48	32	11	138	1	8	60	6	10	20	17	242	319	3	31	1
Landrace#ZEAhrfRAMDIAAPE	647	322	34	1	28	0	46	35	5	152	1	3	66	4	10	22	12	283	363	1	28	1
Landrace#ZEAhrfRANDIAAPE	727	426	34	0	34	0	66	37	5	204	2	8	83	10	11	22	12	311	413	3	34	0
Landrace#ZEAhrfRAODIAAPE	800	390	56	0	42	0	53	37	10	177	0	12	86	7	8	34	22	340	455	5	42	0
Landrace#ZEAhrfRAPDIAAPE	365	220	33	0	24	0	26	26	0	104	1	9	51	0	3	28	5	145	218	2	24	0
Landrace#ZEAhrfRAQDIAAPE	280	168	25	0	12	0	11	18	2	93	1	4	33	4	2	6	19	117	162	1	12	0
Landrace#ZEAhrfRARDIAAPE	651	300	44	0	29	0	41	31	3	141	2	4	67	5	6	26	18	309	339	3	29	0
Landrace#ZEAhrfRASDIAAPE	737	421	65	0	38	0	64	47	7	196	1	11	78	7	10	39	26	310	421	6	38	0
Landrace#ZEAhrfRATDIAAPE	510	270	37	0	30	0	31	28	2	144	1	5	51	3	5	25	12	242	263	5	30	0
Landrace#ZEAhrfRAUDIAAPE	504	249	38	0	27	0	23	31	3	120	0	6	53	5	8	22	16	229	271	4	27	0
Landrace#ZEAhrfRAVDIAAPE	675	326	33	0	26	0	40	34	4	155	1	5	70	9	8	23	10	278	393	4	26	0
Landrace#ZEAhrfRAWDIAAPE	550	262	37	0	28	0	30	21	3	144	0	3	50	3	8	20	17	238	310	2	28	0
Wild#ZEAhwcRAXDIAAPE	1118	511	110	0	59	0	73	36	14	258	4	8	95	13	10	62	48	487	625	6	59	0

## Sheet: Sorghum
Supplemental Table 5. Classification of non-ref TEs in crops.
Accessions	Class						Subclass
	LTR	DNA	LINE	SINE	RC	Other	DNA/CMC-EnSpm	DNA/DNA	DNA/MULE-MuDR	DNA/PIF-Harbinger	DNA/TcMar-Stowaway	DNA/hAT	DNA/hAT-Ac	DNA/hAT-Tag1	DNA/hAT-Tip100	LINE/L1	LTR/Caulimovirus	LTR/Copia	LTR/Gypsy	LTR/LTR	RC/Helitron	SINE/tRNA
Improved#E-Tian	488	1222	17	4	7	0	97	4	156	824	49	9	39	6	38	17	0	115	370	3	7	4
Improved#Ji2731	780	1995	21	3	12	0	142	7	281	1303	88	8	68	15	83	21	0	173	595	12	12	3
Improved#Keller	504	1604	28	5	15	0	94	9	224	1070	91	7	52	5	52	28	0	137	363	4	15	5
Improved#SR1000303T	654	1949	25	6	10	0	103	5	229	1392	114	9	44	15	38	25	0	126	517	11	10	6
Improved#SR1000304T	777	2713	36	10	23	0	116	12	343	1923	153	9	56	13	88	36	0	183	588	6	23	10
Improved#SR1000305T	322	1181	14	3	6	0	61	6	124	859	70	2	28	6	25	14	0	71	249	2	6	3
Improved#SR1000308T	454	1322	18	4	13	0	97	7	143	913	85	3	41	4	29	18	0	91	361	2	13	4
Improved#SR1000312T	523	1737	15	6	9	0	92	4	186	1268	90	3	46	10	38	15	0	123	396	4	9	6
Improved#SR1000313T	476	1561	33	4	13	0	60	4	169	1148	92	3	39	15	31	33	0	89	380	7	13	4
Improved#SR1000314T	657	2097	28	3	14	0	111	9	254	1480	118	8	56	14	47	28	0	149	503	5	14	3
Improved#SR1000316T	397	1406	20	5	13	0	89	8	151	994	91	2	25	12	34	20	0	71	320	6	13	5
Improved#SR1000317T	206	595	8	2	7	0	47	7	72	399	41	2	14	2	11	8	0	49	154	3	7	2
Improved#SR1000318T	906	2932	25	11	21	0	153	10	309	2060	215	9	84	23	69	25	0	196	701	9	21	11
Improved#SR1000319T	493	1692	25	2	12	0	87	8	181	1235	87	3	42	6	43	25	0	96	395	2	12	2
Improved#SR1000320T	470	1746	17	6	6	0	94	10	189	1247	106	2	52	10	36	17	0	107	359	4	6	6
Improved#SR1000321T	529	2046	25	5	17	0	129	11	242	1417	117	5	47	17	61	25	0	139	386	4	17	5
Improved#SR1000322T	442	1509	20	3	12	0	76	4	165	1083	103	6	34	7	31	20	0	104	334	4	12	3
Improved#SR1000323T	496	2111	18	6	10	0	101	9	250	1531	102	7	47	10	54	18	0	117	375	4	10	6
Improved#SR1000334T	925	2887	29	11	25	0	167	10	298	2064	161	10	95	26	56	29	1	211	706	7	25	11
Improved#SR1000335T	343	1235	12	1	9	0	76	2	125	911	66	1	29	6	19	12	0	90	252	1	9	1
Landrace#SR1000307T	460	1418	9	6	10	0	85	5	151	1011	87	6	37	10	26	9	0	106	348	6	10	6
Landrace#SR1000309T	610	2025	22	6	7	0	112	4	220	1425	129	6	61	17	51	22	0	125	476	9	7	6
Landrace#SR1000310T	458	1594	23	4	11	0	69	8	200	1136	99	4	37	8	33	23	0	108	347	3	11	4
Landrace#SR1000311T	530	1691	17	4	5	0	95	2	174	1230	89	7	46	10	38	17	0	123	402	5	5	4
Landrace#SR1000315T	399	1283	20	5	7	0	93	5	144	907	70	4	25	10	25	20	0	89	306	4	7	5
Landrace#SR1000325T	473	1399	14	3	11	0	88	6	164	971	86	2	38	10	34	14	0	102	367	4	11	3
Landrace#SR1000326T	428	1290	20	5	6	0	74	5	137	924	69	4	33	13	31	20	0	99	320	9	6	5
Landrace#SR1000327T	424	1225	15	5	7	0	67	6	133	886	61	3	36	11	22	15	0	92	327	5	7	5
Landrace#SR1000328T	674	2088	20	5	7	0	102	6	248	1505	116	4	42	15	50	20	0	173	494	7	7	5
Landrace#SR1000329T	460	1478	15	9	10	0	92	8	172	1030	92	5	35	13	31	15	0	94	362	4	10	9
Landrace#SR1000330T	479	1585	19	5	6	0	94	9	186	1110	106	6	32	11	31	19	0	107	367	5	6	5
Landrace#SR1000331T	605	1906	18	3	14	0	106	10	208	1372	101	6	45	15	43	18	0	126	474	5	14	3
Landrace#SR1000332T	492	1627	16	4	9	0	122	4	166	1165	77	2	43	12	36	16	0	115	373	4	9	4
Landrace#SR1000333T	519	1908	20	9	19	0	119	5	208	1355	107	5	56	10	43	20	0	120	393	6	19	9
Landrace#SR1000338T	665	2289	25	4	18	0	128	6	248	1616	159	4	46	21	61	25	0	145	515	5	18	4
Landrace#SR1000342T	843	2579	26	7	11	0	143	9	275	1880	137	5	51	20	59	26	0	186	649	8	11	7
Landrace#SR1000343T	364	1619	16	2	14	0	33	9	178	1218	100	7	31	7	36	16	0	90	273	1	14	2
Landrace#SR1000345T	489	1619	15	7	11	0	96	9	171	1153	91	4	40	14	41	15	0	102	381	6	11	7
Wild#SR1000306T	795	2061	22	7	20	0	167	13	205	1401	153	6	53	22	41	22	0	195	590	10	20	7
Wild#SR1000324T	724	2476	32	8	23	0	136	7	267	1781	141	6	61	14	63	32	0	152	564	8	23	8
Wild#SR1000336T	1196	5321	72	17	39	0	215	22	626	3690	354	14	172	44	184	72	0	298	882	16	39	17
Wild#SR1000337T	924	3298	35	12	29	0	184	15	363	2350	189	6	71	24	96	35	0	216	695	13	29	12
Wild#SR1000339T	946	3305	39	12	26	0	161	16	371	2269	239	14	126	29	80	39	0	243	689	14	26	12
Wild#SR1000344T	539	1753	24	3	14	0	58	13	167	1290	130	3	45	8	39	24	0	124	414	1	14	3
Wild#SR1000346T	779	2818	30	6	18	0	143	11	318	2028	171	8	62	20	57	30	0	159	613	7	18	6
