# Supplementary material for: Genome-wide characterization of non-reference transposons in crops suggests non-random insertion
Source: BMC Genomics. 2016 Aug 2;17:536. doi: 10.1186/s12864-016-2847-3 (PMC4971691; doi:10.1186/s12864-016-2847-3)
Supplement: Additional file 4: Table S6. — Top 30 represented InterPro terms from the InterProScan annotations. (XLS 41 kb) [file 12864_2016_2847_MOESM4_ESM.xls]

## Sheet: 工作表1
Supplemental Table 6. Top 30 represented InterPro terms from the InterProScan annotations.
O.sativa			Z.mays			S.bicolor
ID	Description	No.	ID	Description	No.	ID	Description	No.
IPR000719	Protein kinase, catalytic domain	42	IPR000719	Protein kinase, catalytic domain	140	IPR000719	Protein kinase, catalytic domain	166
IPR002290	Serine/threonine- / dual-specificity protein kinase, catalytic domain	37	IPR002290	Serine/threonine- / dual-specificity protein kinase, catalytic domain	120	IPR002290	Serine/threonine- / dual-specificity protein kinase, catalytic domain	138
IPR020635	Tyrosine-protein kinase, catalytic domain	32	IPR020635	Tyrosine-protein kinase, catalytic domain	109	IPR020635	Tyrosine-protein kinase, catalytic domain	134
IPR008271	Serine/threonine-protein kinase, active site	27	IPR008271	Serine/threonine-protein kinase, active site	79	IPR008271	Serine/threonine-protein kinase, active site	106
IPR017441	Protein kinase, ATP binding site	22	IPR017441	Protein kinase, ATP binding site	70	IPR017441	Protein kinase, ATP binding site	88
IPR002182	NB-ARC	21	IPR001245	Serine-threonine/tyrosine-protein kinase catalytic domain	66	IPR001245	Serine-threonine/tyrosine-protein kinase catalytic domain	70
IPR001245	Serine-threonine/tyrosine-protein kinase catalytic domain	17	IPR001680	WD40 repeat	42	IPR002182	NB-ARC	66
IPR004242	Transposon, En/Spm-like	12	IPR001841	Zinc finger, RING-type	37	IPR003593	AAA+ ATPase domain	61
IPR025315	Domain of unknown function DUF4220	12	IPR024752	Myb/SANT-like domain	35	IPR001810	F-box domain, cyclin-like	56
IPR001611	Leucine-rich repeat	11	IPR017986	WD40-repeat-containing domain	32	IPR001128	Cytochrome P450	50
IPR001878	Zinc finger, CCHC-type	10	IPR001611	Leucine-rich repeat	27	IPR003591	Leucine-rich repeat, typical subtype	48
IPR000767	Disease resistance protein	9	IPR002885	Pentatricopeptide repeat	27	IPR001611	Leucine-rich repeat	44
IPR001584	Integrase, catalytic core	9	IPR002182	NB-ARC	26	IPR001680	WD40 repeat	41
IPR003591	Leucine-rich repeat, typical subtype	9	IPR000504	RNA recognition motif domain	24	IPR001841	Zinc finger, RING-type	39
IPR007658	Protein of unknown function DUF594	9	IPR001128	Cytochrome P450	24	IPR002401	Cytochrome P450, E-class, group I	39
IPR000477	Reverse transcriptase	8	IPR001650	Helicase, C-terminal	23	IPR017972	Cytochrome P450, conserved site	38
IPR001128	Cytochrome P450	7	IPR003591	Leucine-rich repeat, typical subtype	23	IPR000767	Disease resistance protein	31
IPR007527	Zinc finger, SWIM-type	7	IPR013026	Tetratricopeptide repeat-containing domain	22	IPR020683	Ankyrin repeat-containing domain	30
IPR013103	Reverse transcriptase, RNA-dependent DNA polymerase	7	IPR003593	AAA+ ATPase domain	21	IPR003439	ABC transporter-like	29
IPR018289	MULE transposase domain	7	IPR001005	SANT/Myb domain	20	IPR002110	Ankyrin repeat	28
IPR000504	RNA recognition motif domain	6	IPR014001	Helicase, superfamily 1/2, ATP-binding domain	20	IPR000504	RNA recognition motif domain	27
IPR001810	F-box domain, cyclin-like	6	IPR019775	WD40 repeat, conserved site	20	IPR001650	Helicase, C-terminal	27
IPR002401	Cytochrome P450, E-class, group I	6	IPR002401	Cytochrome P450, E-class, group I	19	IPR013210	Leucine-rich repeat-containing N-terminal, type 2	26
IPR003439	ABC transporter-like	6	IPR019734	Tetratricopeptide repeat	19	IPR017986	WD40-repeat-containing domain	26
IPR005213	HGWP repeat	6	IPR013210	Leucine-rich repeat-containing N-terminal, type 2	16	IPR003959	ATPase, AAA-type, core	24
IPR006564	Zinc finger, PMZ-type	6	IPR002198	Short-chain dehydrogenase/reductase SDR	15	IPR014001	Helicase, superfamily 1/2, ATP-binding domain	24
IPR007321	Transposase (putative), gypsy type	6	IPR011545	DNA/RNA helicase, DEAD/DEAH box type, N-terminal	15	IPR011598	Helix-loop-helix DNA-binding	21
IPR013210	Leucine-rich repeat-containing N-terminal, type 2	6	IPR017972	Cytochrome P450, conserved site	15	IPR001087	Lipase, GDSL	20
IPR001461	Peptidase A1	5	IPR001806	Small GTPase superfamily	14	IPR013026	Tetratricopeptide repeat-containing domain	20
IPR002110	Ankyrin repeat	5	IPR003439	ABC transporter-like	14	IPR001563	Peptidase S10, serine carboxypeptidase	19
