# Supplementary material for: Genome-wide characterization of non-reference transposons in crops suggests non-random insertion
Source: BMC Genomics. 2016 Aug 2;17:536. doi: 10.1186/s12864-016-2847-3 (PMC4971691; doi:10.1186/s12864-016-2847-3)
Supplement: Additional file 5: Table S7. — GO enrichment of genes with non-ref TEs in rice, maize and sorghum. (XLS 55 kb) [file 12864_2016_2847_MOESM5_ESM.xls]

## Sheet: Rice
Supplemental Table 7. GO enrichment of genes with non-ref TEs in rice, maize and sorghum.
GO-ID	p-value	corr p-value	x	n	X	N	Description
5488	1.76e-17	1.66e-14	475	26989	1260	100557	binding
32555	2.14e-13	6.72e-11	165	7308	1260	100557	purine ribonucleotide binding
32553	2.14e-13	6.72e-11	165	7308	1260	100557	ribonucleotide binding
17076	6.96e-13	1.64e-10	169	7659	1260	100557	purine nucleotide binding
5524	2.43e-12	4.11e-10	154	6863	1260	100557	ATP binding
32559	2.62e-12	4.11e-10	154	6870	1260	100557	adenyl ribonucleotide binding
30554	7.46e-12	7.8e-10	158	7211	1260	100557	adenyl nucleotide binding
1883	7.46e-12	7.8e-10	158	7211	1260	100557	purine nucleoside binding
1882	7.46e-12	7.8e-10	158	7211	1260	100557	nucleoside binding
166	6.82e-11	6.42e-09	178	8688	1260	100557	nucleotide binding
16787	1.66e-09	1.42e-07	150	7268	1260	100557	hydrolase activity
6508	2.39e-08	1.87e-06	68	2616	1260	100557	proteolysis
3824	4.97e-08	3.6e-06	346	21259	1260	100557	catalytic activity
16891	4.29e-07	2.88e-05	14	206	1260	100557	endoribonuclease activity, producing 5'-phosphomonoesters
4519	4.79e-07	3.01e-05	17	307	1260	100557	endonuclease activity
43170	5.57e-07	3.28e-05	245	14499	1260	100557	macromolecule metabolic process
6915	7.5e-07	3.86e-05	33	999	1260	100557	apoptosis
12501	7.5e-07	3.86e-05	33	999	1260	100557	programmed cell death
6260	7.8e-07	3.86e-05	17	318	1260	100557	DNA replication
16893	9.96e-07	4.69e-05	14	221	1260	100557	endonuclease activity, active with either ribo- or deoxyribonucleic acids and producing 5'-phosphomonoesters
8233	1.11e-06	4.73e-05	54	2114	1260	100557	peptidase activity
5515	1.11e-06	4.73e-05	122	6251	1260	100557	protein binding
34061	1.23e-06	4.91e-05	14	225	1260	100557	DNA polymerase activity
8219	1.31e-06	4.91e-05	33	1025	1260	100557	cell death
16265	1.31e-06	4.91e-05	33	1025	1260	100557	death
6278	1.48e-06	5.1e-05	12	166	1260	100557	RNA-dependent DNA replication
3964	1.48e-06	5.1e-05	12	166	1260	100557	RNA-directed DNA polymerase activity
4521	1.52e-06	5.1e-05	14	229	1260	100557	endoribonuclease activity
70011	1.73e-06	5.63e-05	53	2091	1260	100557	peptidase activity, acting on L-amino acid peptides
4523	1.9e-06	5.96e-05	12	170	1260	100557	ribonuclease H activity
16772	1.98e-06	6.01e-05	96	4666	1260	100557	transferase activity, transferring phosphorus-containing groups
90304	4.7e-06	0.000138	49	1941	1260	100557	nucleic acid metabolic process
6259	5.39e-06	0.000154	29	899	1260	100557	DNA metabolic process
4190	6.04e-06	0.000162	20	493	1260	100557	aspartic-type endopeptidase activity
70001	6.04e-06	0.000162	20	493	1260	100557	aspartic-type peptidase activity
15074	7.33e-06	0.000188	11	162	1260	100557	DNA integration
16462	7.41e-06	0.000188	45	1752	1260	100557	pyrophosphatase activity
16818	7.84e-06	0.000194	45	1756	1260	100557	hydrolase activity, acting on acid anhydrides, in phosphorus-containing anhydrides
4518	1.02e-05	0.000245	20	511	1260	100557	nuclease activity
4540	1.1e-05	0.000258	14	272	1260	100557	ribonuclease activity
17111	1.15e-05	0.000263	43	1673	1260	100557	nucleoside-triphosphatase activity
3723	1.17e-05	0.000263	28	888	1260	100557	RNA binding
16817	1.2e-05	0.000263	45	1787	1260	100557	hydrolase activity, acting on acid anhydrides
4175	1.55e-05	0.000332	28	902	1260	100557	endopeptidase activity
6139	1.71e-05	0.000358	56	2447	1260	100557	nucleobase, nucleoside, nucleotide and nucleic acid metabolic process
19538	2.63e-05	0.000537	159	9211	1260	100557	protein metabolic process
44238	3.07e-05	0.000615	236	14680	1260	100557	primary metabolic process
46914	3.41e-05	0.000668	117	6401	1260	100557	transition metal ion binding
9987	4.29e-05	0.000824	285	18324	1260	100557	cellular process
15674	5.91e-05	0.00111	6	54	1260	100557	di-, tri-valent inorganic cation transport
46872	6.58e-05	0.00121	138	7931	1260	100557	metal ion binding
16788	6.91e-05	0.00125	44	1867	1260	100557	hydrolase activity, acting on ester bonds
43169	7.58e-05	0.00133	145	8438	1260	100557	cation binding
16779	7.87e-05	0.00133	19	545	1260	100557	nucleotidyltransferase activity
43167	7.91e-05	0.00133	145	8446	1260	100557	ion binding
8152	7.92e-05	0.00133	336	22269	1260	100557	metabolic process
4674	8.31e-05	0.00137	66	3213	1260	100557	protein serine/threonine kinase activity
16887	8.84e-05	0.00143	26	894	1260	100557	ATPase activity
6952	0.000178	0.00284	26	935	1260	100557	defense response
6807	0.000226	0.00355	67	3395	1260	100557	nitrogen compound metabolic process
42623	0.000231	0.00356	21	692	1260	100557	ATPase activity, coupled
8270	0.000234	0.00356	81	4305	1260	100557	zinc ion binding
50896	0.000242	0.00361	47	2158	1260	100557	response to stimulus
4713	0.000261	0.00384	64	3222	1260	100557	protein tyrosine kinase activity
6796	0.00028	0.00396	78	4134	1260	100557	phosphate metabolic process
6793	0.00028	0.00396	78	4134	1260	100557	phosphorus metabolic process
15085	0.000294	0.00396	4	26	1260	100557	calcium ion transmembrane transporter activity
6816	0.000294	0.00396	4	26	1260	100557	calcium ion transport
5388	0.000294	0.00396	4	26	1260	100557	calcium-transporting ATPase activity
70838	0.000294	0.00396	4	26	1260	100557	divalent metal ion transport
43492	0.000342	0.00447	14	376	1260	100557	ATPase activity, coupled to movement of substances
42626	0.000342	0.00447	14	376	1260	100557	ATPase activity, coupled to transmembrane movement of substances
8234	0.000351	0.00447	25	924	1260	100557	cysteine-type peptidase activity
34641	0.000352	0.00447	64	3259	1260	100557	cellular nitrogen compound metabolic process
44260	0.00044	0.00548	193	12210	1260	100557	cellular macromolecule metabolic process
16773	0.000443	0.00548	74	3937	1260	100557	phosphotransferase activity, alcohol group as acceptor
15405	0.000525	0.00633	15	439	1260	100557	P-P-bond-hydrolysis-driven transmembrane transporter activity
15399	0.000525	0.00633	15	439	1260	100557	primary active transmembrane transporter activity
16310	0.000578	0.00689	72	3844	1260	100557	phosphorylation
6468	0.000601	0.00707	68	3588	1260	100557	protein amino acid phosphorylation
4672	0.000628	0.00729	68	3594	1260	100557	protein kinase activity
16820	0.000744	0.00853	14	407	1260	100557	hydrolase activity, acting on acid anhydrides, catalyzing transmembrane movement of substances
16301	0.000777	0.00881	74	4019	1260	100557	kinase activity
30246	0.00144	0.0161	19	692	1260	100557	carbohydrate binding
22804	0.00181	0.0201	24	983	1260	100557	active transmembrane transporter activity
16740	0.00186	0.0204	118	7194	1260	100557	transferase activity
30384	0.00202	0.0218	5	71	1260	100557	phosphoinositide metabolic process
43687	0.00278	0.0297	72	4089	1260	100557	post-translational protein modification
6950	0.00326	0.0345	37	1818	1260	100557	response to stress
6464	0.0034	0.0355	78	4533	1260	100557	protein modification process
43412	0.00415	0.0429	79	4639	1260	100557	macromolecule modification

## Sheet: Maize
Supplemental Table 7. GO enrichment of genes with non-ref TEs in rice, maize and sorghum.
GO-ID	p-value	corr p-value	x	n	X	N	Description
17076	5.34e-09	2.77e-06	111	6079	420	39203	purine nucleotide binding
32555	1.3e-08	2.77e-06	106	5800	420	39203	purine ribonucleotide binding
32553	1.3e-08	2.77e-06	106	5800	420	39203	ribonucleotide binding
166	1.33e-08	2.77e-06	114	6408	420	39203	nucleotide binding
30554	1.98e-08	2.77e-06	100	5398	420	39203	adenyl nucleotide binding
1883	1.98e-08	2.77e-06	100	5398	420	39203	purine nucleoside binding
1882	2.01e-08	2.77e-06	100	5400	420	39203	nucleoside binding
5524	5.29e-08	5.88e-06	95	5133	420	39203	ATP binding
32559	5.49e-08	5.88e-06	95	5137	420	39203	adenyl ribonucleotide binding
3824	1.31e-05	0.00127	232	17617	420	39203	catalytic activity
16740	9.99e-05	0.00875	90	5727	420	39203	transferase activity
4672	0.000131	0.00973	46	2423	420	39203	protein kinase activity
16310	0.000131	0.00973	50	2710	420	39203	phosphorylation
6468	0.000174	0.012	45	2383	420	39203	protein amino acid phosphorylation
16773	0.000249	0.0151	51	2858	420	39203	phosphotransferase activity, alcohol group as acceptor
16301	0.00025	0.0151	53	3006	420	39203	kinase activity
6796	0.000318	0.0167	52	2962	420	39203	phosphate metabolic process
6793	0.000321	0.0167	52	2963	420	39203	phosphorus metabolic process
6952	0.000355	0.0167	17	608	420	39203	defense response
4674	0.00036	0.0167	42	2248	420	39203	protein serine/threonine kinase activity
16772	0.000373	0.0167	61	3661	420	39203	transferase activity, transferring phosphorus-containing groups
6915	0.000398	0.0167	8	163	420	39203	apoptosis
12501	0.000398	0.0167	8	163	420	39203	programmed cell death
43412	0.000511	0.0198	55	3249	420	39203	macromolecule modification
5488	0.000514	0.0198	292	24215	420	39203	binding
17111	0.00069	0.0256	35	1822	420	39203	nucleoside-triphosphatase activity
6464	0.000965	0.0344	52	3110	420	39203	protein modification process
5506	0.00117	0.0402	25	1187	420	39203	iron ion binding
43687	0.00131	0.0411	49	2926	420	39203	post-translational protein modification
8219	0.00132	0.0411	8	196	420	39203	cell death
16265	0.00132	0.0411	8	196	420	39203	death
16462	0.0015	0.0453	35	1907	420	39203	pyrophosphatase activity

## Sheet: Sorghum
Supplemental Table 7. GO enrichment of genes with non-ref TEs in rice, maize and sorghum.
GO-ID	p-value	corr p-value	x	n	X	N	Description
1882	4.08e-18	4.6e-15	121	3673	465	31719	nucleoside binding
30554	5.96e-18	4.6e-15	120	3643	465	31719	adenyl nucleotide binding
1883	6.63e-18	4.6e-15	120	3648	465	31719	purine nucleoside binding
5524	1.33e-17	6.91e-15	114	3396	465	31719	ATP binding
32559	2.49e-17	1.04e-14	114	3425	465	31719	adenyl ribonucleotide binding
17076	3.71e-17	1.29e-14	124	3925	465	31719	purine nucleotide binding
32555	1.42e-16	3.7e-14	118	3700	465	31719	purine ribonucleotide binding
32553	1.42e-16	3.7e-14	118	3700	465	31719	ribonucleotide binding
6915	2.73e-16	6.31e-14	37	481	465	31719	apoptosis
166	3.36e-14	7.01e-12	136	4919	465	31719	nucleotide binding
12501	2.08e-12	3.93e-10	37	643	465	31719	programmed cell death
8219	4.78e-12	8.3e-10	38	695	465	31719	cell death
16265	5.21e-12	8.35e-10	38	697	465	31719	death
4672	4.18e-06	0.000602	52	1829	465	31719	protein kinase activity
4713	4.34e-06	0.000602	42	1349	465	31719	protein tyrosine kinase activity
4674	1.31e-05	0.0017	44	1509	465	31719	protein serine/threonine kinase activity
6468	4.82e-05	0.00591	46	1695	465	31719	protein amino acid phosphorylation
16773	7.36e-05	0.00852	52	2036	465	31719	phosphotransferase activity, alcohol group as acceptor
16887	0.000123	0.0135	27	834	465	31719	ATPase activity
16301	0.000282	0.0294	54	2259	465	31719	kinase activity
30597	0.000348	0.0308	3	10	465	31719	RNA glycosylase activity
30598	0.000348	0.0308	3	10	465	31719	rRNA N-glycosylase activity
19742	0.000384	0.0308	4	24	465	31719	pentacyclic triterpenoid metabolic process
19745	0.000384	0.0308	4	24	465	31719	pentacyclic triterpenoid biosynthetic process
6722	0.000384	0.0308	4	24	465	31719	triterpenoid metabolic process
16104	0.000384	0.0308	4	24	465	31719	triterpenoid biosynthetic process
16871	0.000612	0.0439	4	27	465	31719	cycloartenol synthase activity
31559	0.000612	0.0439	4	27	465	31719	oxidosqualene cyclase activity
4033	0.000612	0.0439	4	27	465	31719	aldo-keto reductase activity
5488	0.000633	0.0439	332	20391	465	31719	binding
